# Supplementary material for: Reduced Seasonal Coronavirus Antibody Responses in Children Following COVID-19 Mitigation Measures, The Netherlands
Source: Viruses. 2023 Jan 12;15(1):212. doi: 10.3390/v15010212 (PMC9862716; doi:10.3390/v15010212)
Supplement: Supplementary file 1 [file viruses-15-00212-s001.zip]

Archive with 1 entries (1 files):
- viruses-2113861-supplementary.pdf
